# Supplementary material for: New record of Didymocorypha Wood-Mason (Mantodea, Eremiaphilidae) from China, with description of a new high-altitude wingless mantis species in Asia
Source: Zookeys. 2020 Mar 25;922:51–64. doi: 10.3897/zookeys.922.47987 (PMC7113324; doi:10.3897/zookeys.922.47987)
Supplement: XML Treatment for Didymocorypha [file zookeys.922.47987-treatment1.xml]

<!DOCTYPE tp:taxon-treatment
  PUBLIC "-//TaxonX//DTD Taxonomic Treatment Publishing DTD v0 20100105//EN" "tax-treatment-NSO.dtd">
<tp:taxon-treatment xmlns:tp="http://www.plazi.org/taxpub"><tp:treatment-meta><kwd-group><label>Taxon classification</label><kwd><named-content xmlns:xlink="http://www.w3.org/1999/xlink" content-type="kingdom">Animalia</named-content></kwd><kwd><named-content xmlns:xlink="http://www.w3.org/1999/xlink" content-type="order">Mantodea</named-content></kwd><kwd><named-content xmlns:xlink="http://www.w3.org/1999/xlink" content-type="family">Eremiaphilidae</named-content></kwd></kwd-group><mixed-citation publication-type="journal"><person-group><name><surname>Wu</surname><given-names>Chao</given-names></name><name><surname>Liu</surname><given-names>Chun-Xiang</given-names></name></person-group><article-title>New record of <italic><tp:taxon-name><tp:taxon-name-part taxon-name-part-type="genus" reg="Didymocorypha">Didymocorypha</tp:taxon-name-part></tp:taxon-name></italic> Wood-Mason (<tp:taxon-name><tp:taxon-name-part taxon-name-part-type="order">Mantodea</tp:taxon-name-part></tp:taxon-name>, <tp:taxon-name><tp:taxon-name-part taxon-name-part-type="family">Eremiaphilidae</tp:taxon-name-part></tp:taxon-name>) from China, with description of a new high-altitude wingless mantis species in Asia</article-title><source>Zookeys</source><day>25</day><month>3</month><year>2020</year><volume>922</volume><fpage>51</fpage><lpage>64</lpage><pub-id pub-id-type="doi">10.3897/zookeys.922.47987</pub-id></mixed-citation></tp:treatment-meta><tp:nomenclature><tp:taxon-name><object-id xmlns:xlink="http://www.w3.org/1999/xlink" content-type="arpha" xlink:type="simple">30FFF2D2-F934-5D1F-8909-042C8E2245E1</object-id>
            <tp:taxon-name-part taxon-name-part-type="genus" reg="Didymocorypha">Didymocorypha</tp:taxon-name-part>
          </tp:taxon-name><tp:taxon-authority>Wood-Mason, 1877</tp:taxon-authority><xref ref-type="fig" rid="F1">Figs 1</xref><xref ref-type="fig" rid="F2">, 2</xref><xref ref-type="fig" rid="F3">, 3</xref><xref ref-type="fig" rid="F4">, 4</xref><xref ref-type="fig" rid="F5">, 5</xref><xref ref-type="fig" rid="F6">, 6</xref><xref ref-type="fig" rid="F7">, 7</xref><tp:nomenclature-citation-list><tp:nomenclature-citation><tp:taxon-name>
                <tp:taxon-name-part taxon-name-part-type="genus" reg="Schizocephalus">Schizocephalus</tp:taxon-name-part> (<tp:taxon-name-part taxon-name-part-type="subgenus" reg="Didymocorypha">Didymocorypha</tp:taxon-name-part>)</tp:taxon-name><comment>: Wood-Mason, 1877: 221.</comment></tp:nomenclature-citation><tp:nomenclature-citation><tp:taxon-name>
                <tp:taxon-name-part taxon-name-part-type="genus" reg="Pyrgocotis">Pyrgocotis</tp:taxon-name-part></tp:taxon-name><comment>: Stål, 1877: 14; <xref ref-type="bibr" rid="B26">Westwood 1889</xref>: 3; <xref ref-type="bibr" rid="B7">Brunner de Wattenwyl 1893</xref>: 59; <xref ref-type="bibr" rid="B16">Kirby 1904</xref>: 218 (syn.); <xref ref-type="bibr" rid="B12">Giglio-Tos 1921</xref>: 31 (syn.).</comment></tp:nomenclature-citation><tp:nomenclature-citation><tp:taxon-name>
                <tp:taxon-name-part taxon-name-part-type="genus" reg="Didymocorypha">Didymocorypha</tp:taxon-name-part></tp:taxon-name><comment>: Wood-Mason, 1882: 24; <xref ref-type="bibr" rid="B26">Westwood 1889</xref>: 3; <xref ref-type="bibr" rid="B7">Brunner de Wattenwyl 1893</xref>: 59; <xref ref-type="bibr" rid="B5">Bolivar 1897</xref>: 303; <xref ref-type="bibr" rid="B16">Kirby 1904</xref>: 218; <xref ref-type="bibr" rid="B11">Giglio-Tos 1919</xref>: 57; <xref ref-type="bibr" rid="B12">Giglio-Tos 1921</xref>: 31; <xref ref-type="bibr" rid="B13">Giglio-Tos 1927</xref>: 116; <xref ref-type="bibr" rid="B2">Beier 1935</xref>: 5; <xref ref-type="bibr" rid="B3">Beier 1964</xref>: 942; <xref ref-type="bibr" rid="B4">Beier 1968</xref>: 8; <xref ref-type="bibr" rid="B8">Ehrmann 2002</xref>: 122; <xref ref-type="bibr" rid="B19">Otte and Spearman 2005</xref>: 328; <xref ref-type="bibr" rid="B9">Ehrmann and Borer 2015</xref>: 231; <xref ref-type="bibr" rid="B21">Schwarz and Roy 2019</xref>: 115, 143.</comment></tp:nomenclature-citation></tp:nomenclature-citation-list></tp:nomenclature><tp:treatment-sec sec-type="type species" id="SECID0ETOAC"><title>Type species.</title><p><tp:taxon-name><tp:taxon-name-part taxon-name-part-type="genus" reg="Schizocephalus">Schizocephalus</tp:taxon-name-part> (<tp:taxon-name-part taxon-name-part-type="subgenus" reg="Didymocorypha">Didymocorypha</tp:taxon-name-part>) <tp:taxon-name-part taxon-name-part-type="species" reg="ensifera">ensifera</tp:taxon-name-part></tp:taxon-name> Wood-Mason, 1877 by original monotypy =<italic><tp:taxon-name><tp:taxon-name-part taxon-name-part-type="genus" reg="Mantis">Mantis</tp:taxon-name-part> <tp:taxon-name-part taxon-name-part-type="species" reg="lanceolata">lanceolata</tp:taxon-name-part></tp:taxon-name></italic> Fabricius, 1798.</p></tp:treatment-sec><tp:treatment-sec sec-type="diagnosis" id="SECID0ESPAC"><title>Diagnosis.</title><p>Small-sized, slender (Figs <xref ref-type="fig" rid="F1">1</xref>–<xref ref-type="fig" rid="F3">3</xref>). Head elongate (Fig. <xref ref-type="fig" rid="F4">4</xref>), with lateral lobes of vertex prolonged into triangular processes, running alongside each other but not fused. Compound eyes large, oblong. Lower frons approximately trapezoid. Pronotum slender, with nearly parallel lateral margins. Fore legs weak. Fore femur (Fig. <xref ref-type="fig" rid="F5">5A, B</xref>) with 4 ventro-posterior and 4 discoidal spines; claw groove in the middle; fore tarsus much longer than tibia, and basal tarsomere longer than total length of remaining segments. Middle and hind legs slim without expansions but with genicular spines. Hind legs longer and stronger than mesolegs, similar to jumping legs of locusts. Male winged (Fig. <xref ref-type="fig" rid="F1">1A</xref>) or wingless (Figs <xref ref-type="fig" rid="F1">1C</xref>, <xref ref-type="fig" rid="F3">3A</xref>); if winged, fore wings hyaline, a little shorter than body. Female wingless (Figs <xref ref-type="fig" rid="F1">1B</xref>, <xref ref-type="fig" rid="F2">2</xref>, <xref ref-type="fig" rid="F3">3C</xref>).</p><fig id="F1" position="float" orientation="portrait"><object-id xmlns:xlink="http://www.w3.org/1999/xlink" content-type="doi" xlink:type="simple">10.3897/zookeys.922.47987.figure1</object-id><object-id xmlns:xlink="http://www.w3.org/1999/xlink" content-type="arpha" xlink:type="simple">91D44F75-0D7B-5E75-A73E-34363E7CBFAD</object-id><label>Figure 1.</label><caption><p><italic><tp:taxon-name><tp:taxon-name-part taxon-name-part-type="genus" reg="Didymocorypha">Didymocorypha</tp:taxon-name-part></tp:taxon-name></italic> spp. body in dorsal view and ootheca. <bold>A, C</bold> Male <bold>B</bold> female <bold>D</bold> oothecae. <bold>A</bold><italic><tp:taxon-name><tp:taxon-name-part taxon-name-part-type="genus" reg="Didymocorypha">D.</tp:taxon-name-part> <tp:taxon-name-part taxon-name-part-type="species" reg="lanceolata">lanceolata</tp:taxon-name-part></tp:taxon-name></italic> (Fabricius) <bold>B–D</bold><italic><tp:taxon-name><tp:taxon-name-part taxon-name-part-type="genus" reg="Didymocorypha">D.</tp:taxon-name-part> <tp:taxon-name-part taxon-name-part-type="species" reg="libaii">libaii</tp:taxon-name-part></tp:taxon-name></italic> sp. nov. (holotype and paratype).</p></caption><graphic xmlns:xlink="http://www.w3.org/1999/xlink" xlink:href="zookeys-922-051-g001.jpg" position="float" orientation="portrait" xlink:type="simple" id="oo_393736.jpg"><uri content-type="original_file" xlink:type="simple">https://binary.pensoft.net/fig/393736</uri></graphic></fig><fig id="F2" position="float" orientation="portrait"><object-id xmlns:xlink="http://www.w3.org/1999/xlink" content-type="doi" xlink:type="simple">10.3897/zookeys.922.47987.figure2</object-id><object-id xmlns:xlink="http://www.w3.org/1999/xlink" content-type="arpha" xlink:type="simple">AEA2CDD1-1E9F-5837-B244-F0DBB73873FF</object-id><label>Figure 2.</label><caption><p><italic><tp:taxon-name><tp:taxon-name-part taxon-name-part-type="genus" reg="Didymocorypha">Didymocorypha</tp:taxon-name-part> <tp:taxon-name-part taxon-name-part-type="species" reg="libaii">libaii</tp:taxon-name-part></tp:taxon-name></italic> sp. nov. adult female in its natural habitat.</p></caption><graphic xmlns:xlink="http://www.w3.org/1999/xlink" xlink:href="zookeys-922-051-g002.jpg" position="float" orientation="portrait" xlink:type="simple" id="oo_393737.jpg"><uri content-type="original_file" xlink:type="simple">https://binary.pensoft.net/fig/393737</uri></graphic></fig><fig id="F3" position="float" orientation="portrait"><object-id xmlns:xlink="http://www.w3.org/1999/xlink" content-type="doi" xlink:type="simple">10.3897/zookeys.922.47987.figure3</object-id><object-id xmlns:xlink="http://www.w3.org/1999/xlink" content-type="arpha" xlink:type="simple">D966FD94-1B30-53E1-A52D-FFAFF6DA8842</object-id><label>Figure 3.</label><caption><p>Adult and nymph of <italic><tp:taxon-name><tp:taxon-name-part taxon-name-part-type="genus" reg="Didymocorypha">Didymocorypha</tp:taxon-name-part> <tp:taxon-name-part taxon-name-part-type="species" reg="libaii">libaii</tp:taxon-name-part></tp:taxon-name></italic> sp. nov. in natural habitat. <bold>A</bold> Adult male <bold>B</bold> nymphs <bold>C</bold> feeding adult female <bold>D</bold> copulating adults <bold>E</bold> ecological habitat.</p></caption><graphic xmlns:xlink="http://www.w3.org/1999/xlink" xlink:href="zookeys-922-051-g003.jpg" position="float" orientation="portrait" xlink:type="simple" id="oo_393738.jpg"><uri content-type="original_file" xlink:type="simple">https://binary.pensoft.net/fig/393738</uri></graphic></fig><fig id="F4" position="float" orientation="portrait"><object-id xmlns:xlink="http://www.w3.org/1999/xlink" content-type="doi" xlink:type="simple">10.3897/zookeys.922.47987.figure4</object-id><object-id xmlns:xlink="http://www.w3.org/1999/xlink" content-type="arpha" xlink:type="simple">D2FC97DD-E9C1-5D47-BC2C-D8C08C02E478</object-id><label>Figure 4.</label><caption><p>Head of <italic><tp:taxon-name><tp:taxon-name-part taxon-name-part-type="genus" reg="Didymocorypha">Didymocorypha</tp:taxon-name-part></tp:taxon-name></italic> spp., anterior view. <bold>A</bold> Male, <italic><tp:taxon-name><tp:taxon-name-part taxon-name-part-type="genus" reg="Didymocorypha">D.</tp:taxon-name-part> <tp:taxon-name-part taxon-name-part-type="species" reg="lanceolata">lanceolata</tp:taxon-name-part></tp:taxon-name></italic> (Fabricius) <bold>B</bold> male, <italic><tp:taxon-name><tp:taxon-name-part taxon-name-part-type="genus" reg="Didymocorypha">D.</tp:taxon-name-part> <tp:taxon-name-part taxon-name-part-type="species" reg="libaii">libaii</tp:taxon-name-part></tp:taxon-name></italic> sp. nov. (holotype) <bold>C</bold> female, <italic><tp:taxon-name><tp:taxon-name-part taxon-name-part-type="genus" reg="Didymocorypha">D.</tp:taxon-name-part> <tp:taxon-name-part taxon-name-part-type="species" reg="libaii">libaii</tp:taxon-name-part></tp:taxon-name></italic> sp. nov. (paratype). Red arrows point to ocelli.</p></caption><graphic xmlns:xlink="http://www.w3.org/1999/xlink" xlink:href="zookeys-922-051-g004.jpg" position="float" orientation="portrait" xlink:type="simple" id="oo_393739.jpg"><uri content-type="original_file" xlink:type="simple">https://binary.pensoft.net/fig/393739</uri></graphic></fig><fig id="F5" position="float" orientation="portrait"><object-id xmlns:xlink="http://www.w3.org/1999/xlink" content-type="doi" xlink:type="simple">10.3897/zookeys.922.47987.figure5</object-id><object-id xmlns:xlink="http://www.w3.org/1999/xlink" content-type="arpha" xlink:type="simple">18B98A7C-2A2B-5F9F-A647-9CEA4CD6ADE9</object-id><label>Figure 5.</label><caption><p>Fore femur (<bold>A, B</bold>) and cerci (<bold>C–E</bold>) of <italic><tp:taxon-name><tp:taxon-name-part taxon-name-part-type="genus" reg="Didymocorypha">Didymocorypha</tp:taxon-name-part></tp:taxon-name></italic> spp. <bold>A, B, D, E</bold><italic><tp:taxon-name><tp:taxon-name-part taxon-name-part-type="genus" reg="Didymocorypha">D.</tp:taxon-name-part> <tp:taxon-name-part taxon-name-part-type="species" reg="libaii">libaii</tp:taxon-name-part></tp:taxon-name></italic> sp. nov. <bold>C</bold><italic><tp:taxon-name><tp:taxon-name-part taxon-name-part-type="genus" reg="Didymocorypha">D.</tp:taxon-name-part> <tp:taxon-name-part taxon-name-part-type="species" reg="lanceolata">lanceolata</tp:taxon-name-part></tp:taxon-name></italic> (Fabricius). <bold>A</bold> Ventral view <bold>B</bold> dorsal view <bold>A, B, C, E</bold> male <bold>D</bold> female. Abbreviations: <bold>fb</bold> = femoral brush; <bold>ds</bold> = discoidal spines; <bold>gs</bold> = genicular spur; <bold>pvfs</bold> = posteroventral femoral spines.</p></caption><graphic xmlns:xlink="http://www.w3.org/1999/xlink" xlink:href="zookeys-922-051-g005.jpg" position="float" orientation="portrait" xlink:type="simple" id="oo_393740.jpg"><uri content-type="original_file" xlink:type="simple">https://binary.pensoft.net/fig/393740</uri></graphic></fig><p>Abdomen long, narrow. Cerci well-developed, with each segment wide, flat, lanceolate (Fig. <xref ref-type="fig" rid="F5">5C–E</xref>).</p></tp:treatment-sec><tp:treatment-sec sec-type="distribution" id="SECID0ESIAE"><title>Distribution</title><p>(Fig. <xref ref-type="fig" rid="F7">7</xref>). India, Nepal, Sri Lanka, China (new record).</p></tp:treatment-sec><tp:treatment-sec><!--Section generated to contain objects referenced in tp:taxon-treatment.--><fig id="F6" position="float" orientation="portrait"><object-id xmlns:xlink="http://www.w3.org/1999/xlink" content-type="doi" xlink:type="simple">10.3897/zookeys.922.47987.figure6</object-id><object-id xmlns:xlink="http://www.w3.org/1999/xlink" content-type="arpha" xlink:type="simple">0E02A5A3-E3A3-5E54-9F41-5DED49AC2CF6</object-id><label>Figure 6.</label><caption><p>Male genitalia of <italic><tp:taxon-name><tp:taxon-name-part taxon-name-part-type="genus" reg="Didymocorypha">Didymocorypha</tp:taxon-name-part></tp:taxon-name></italic> spp., Disarticulated genital complex, ventral view. <bold>A</bold><italic><tp:taxon-name><tp:taxon-name-part taxon-name-part-type="genus" reg="Didymocorypha">D.</tp:taxon-name-part> <tp:taxon-name-part taxon-name-part-type="species" reg="lanceolata">lanceolata</tp:taxon-name-part></tp:taxon-name></italic> (Fabricius) <bold>B, C</bold><italic><tp:taxon-name><tp:taxon-name-part taxon-name-part-type="genus" reg="Didymocorypha">D.</tp:taxon-name-part> <tp:taxon-name-part taxon-name-part-type="species" reg="libaii">libaii</tp:taxon-name-part></tp:taxon-name></italic> sp. nov. Abbreviations: <bold>L4A</bold> = sclerite extending over the ventral wall of left phallomere; <bold>L4B</bold> = sclerite extending over the dorsal wall of left phallomere; <bold>R3</bold> = anteriorly extending sclerite of right phallomere; <bold>afa</bold> = phalloid apophysis; <bold>fda</bold> = main posterior lobe of right phallomere; <bold>pia</bold> = process posterolateral to pva of right phallomere; <bold>pva</bold> = process anteromesal to pia of right phallomere; <bold>paa</bold> = posterior process of left phallomere; <bold>sdp</bold> = secondary distal process.</p></caption><graphic xmlns:xlink="http://www.w3.org/1999/xlink" xlink:href="zookeys-922-051-g006.jpg" position="float" orientation="portrait" xlink:type="simple" id="oo_393741.jpg"><uri content-type="original_file" xlink:type="simple">https://binary.pensoft.net/fig/393741</uri></graphic></fig><fig id="F7" position="float" orientation="portrait"><object-id xmlns:xlink="http://www.w3.org/1999/xlink" content-type="doi" xlink:type="simple">10.3897/zookeys.922.47987.figure7</object-id><object-id xmlns:xlink="http://www.w3.org/1999/xlink" content-type="arpha" xlink:type="simple">AA250B36-B72A-5CD1-AE5A-81D62F38DBA2</object-id><label>Figure 7.</label><caption><p>Distribution map of the distribution <italic><tp:taxon-name><tp:taxon-name-part taxon-name-part-type="genus" reg="Didymocorypha">Didymocorypha</tp:taxon-name-part></tp:taxon-name></italic> spp. in South Asia and East Asia (Himalaya).○: <italic><tp:taxon-name><tp:taxon-name-part taxon-name-part-type="genus" reg="Didymocorypha">D.</tp:taxon-name-part> <tp:taxon-name-part taxon-name-part-type="species" reg="lanceolata">lanceolata</tp:taxon-name-part></tp:taxon-name></italic> (Fabricius) ; * <italic><tp:taxon-name><tp:taxon-name-part taxon-name-part-type="genus" reg="Didymocorypha">D.</tp:taxon-name-part> <tp:taxon-name-part taxon-name-part-type="species" reg="libaii">libaii</tp:taxon-name-part></tp:taxon-name></italic> sp. nov.</p></caption><graphic xmlns:xlink="http://www.w3.org/1999/xlink" xlink:href="zookeys-922-051-g007.jpg" position="float" orientation="portrait" xlink:type="simple" id="oo_393742.jpg"><uri content-type="original_file" xlink:type="simple">https://binary.pensoft.net/fig/393742</uri></graphic></fig></tp:treatment-sec><ref-list><ref id="B26"><mixed-citation xmlns:xlink="http://www.w3.org/1999/xlink" xlink:type="simple"><person-group><name name-style="western"><surname>Westwood</surname><given-names>JO</given-names></name></person-group> (<year>1889</year>) Revisio Insectorum familiae Mantidarum, speciebus novis aut minus cognitis descriptis et delineatis. Gurney and Jackson, London, III+55 pp. [14 pl]</mixed-citation></ref><ref id="B7"><mixed-citation xmlns:xlink="http://www.w3.org/1999/xlink" xlink:type="simple"><person-group><name name-style="western"><surname>Brunner de Wattenwyl</surname><given-names>K</given-names></name></person-group> (<year>1893</year>) Révision du système des Orthoptères et description des espèces rapportées par M. Léonardo Féa de Birmanie. Annali del Museo Civico di Storia Naturale di Genova, Serie 2 13(33): 230 pp. [<tp:taxon-name><tp:taxon-name-part taxon-name-part-type="order">Mantodea</tp:taxon-name-part></tp:taxon-name>: 5–8, 54–76]</mixed-citation></ref><ref id="B16"><mixed-citation xmlns:xlink="http://www.w3.org/1999/xlink" xlink:type="simple"><person-group><name name-style="western"><surname>Kirby</surname><given-names>WF</given-names></name></person-group> (<year>1904</year>) A synonymic Catalogue of <tp:taxon-name><tp:taxon-name-part taxon-name-part-type="order">Orthoptera</tp:taxon-name-part></tp:taxon-name>, <tp:taxon-name><tp:taxon-name-part taxon-name-part-type="order">Euplexoptera</tp:taxon-name-part></tp:taxon-name>, Cursoria et Gressoria (<tp:taxon-name><tp:taxon-name-part taxon-name-part-type="family">Forficulidae</tp:taxon-name-part></tp:taxon-name>, <tp:taxon-name><tp:taxon-name-part taxon-name-part-type="family">Hemimeridae</tp:taxon-name-part></tp:taxon-name>, <tp:taxon-name><tp:taxon-name-part taxon-name-part-type="family">Blattidae</tp:taxon-name-part></tp:taxon-name>, <tp:taxon-name><tp:taxon-name-part taxon-name-part-type="family">Mantidae</tp:taxon-name-part></tp:taxon-name> and <tp:taxon-name><tp:taxon-name-part taxon-name-part-type="family">Phasmidae</tp:taxon-name-part></tp:taxon-name>). Print of the Trust, British Museum 1: I–X+501 pp. [<tp:taxon-name><tp:taxon-name-part taxon-name-part-type="order">Mantodea</tp:taxon-name-part></tp:taxon-name>: pp 207–316]</mixed-citation></ref><ref id="B12"><mixed-citation xmlns:xlink="http://www.w3.org/1999/xlink" xlink:type="simple"><person-group><name name-style="western"><surname>Giglio-Tos</surname><given-names>E</given-names></name></person-group> (<year>1921</year>) <tp:taxon-name><tp:taxon-name-part taxon-name-part-type="order">Orthoptera</tp:taxon-name-part></tp:taxon-name>, Fam. <tp:taxon-name><tp:taxon-name-part taxon-name-part-type="family">Mantidae</tp:taxon-name-part></tp:taxon-name>, Subfam. <tp:taxon-name><tp:taxon-name-part taxon-name-part-type="subfamily">Eremiaphilinae</tp:taxon-name-part></tp:taxon-name>. Genera Insectorum, 177. Desmet-Verteneuil, Bruxelles, 36. [2 pl]</mixed-citation></ref><ref id="B5"><mixed-citation xmlns:xlink="http://www.w3.org/1999/xlink" xlink:type="simple"><person-group><name name-style="western"><surname>Bolivar</surname><given-names>I</given-names></name></person-group> (<year>1897</year>) <article-title>Les Orthoptères de St.-Joseph`s College à Trichinopoly- (Sud de l`Inde).</article-title><source>Annales de la Société Entomologique de France</source><volume>66</volume>(<issue>2</issue>): <fpage>282</fpage>–<lpage>316</lpage>.</mixed-citation></ref><ref id="B11"><mixed-citation xmlns:xlink="http://www.w3.org/1999/xlink" xlink:type="simple"><person-group><name name-style="western"><surname>Giglio-Tos</surname><given-names>E</given-names></name></person-group> (<year>1919</year>) <article-title>Saggio di una nuova classificazione dei mantidi.</article-title><source>Bullettino della Società Entomologica Italiana,</source><volume>49</volume>: <fpage>50</fpage>–<lpage>87</lpage>.</mixed-citation></ref><ref id="B13"><mixed-citation xmlns:xlink="http://www.w3.org/1999/xlink" xlink:type="simple"><person-group><name name-style="western"><surname>Giglio-Tos</surname><given-names>E</given-names></name></person-group> (<year>1927</year>) Das Tierreich. 50. Lfg. – <tp:taxon-name><tp:taxon-name-part taxon-name-part-type="order">orthoptera</tp:taxon-name-part></tp:taxon-name><tp:taxon-name><tp:taxon-name-part taxon-name-part-type="family">Mantidae</tp:taxon-name-part></tp:taxon-name>. Walter de Gruyter &amp; Co., Berlin, XL + 707 pp. <ext-link xlink:type="simple" ext-link-type="doi" xlink:href="10.1515/9783111430669">https://doi.org/10.1515/9783111430669</ext-link></mixed-citation></ref><ref id="B2"><mixed-citation xmlns:xlink="http://www.w3.org/1999/xlink" xlink:type="simple"><person-group><name name-style="western"><surname>Beier</surname><given-names>M</given-names></name></person-group> (<year>1935</year>) <tp:taxon-name><tp:taxon-name-part taxon-name-part-type="order">Mantodea</tp:taxon-name-part></tp:taxon-name>, Fam. <tp:taxon-name><tp:taxon-name-part taxon-name-part-type="family">Mantidae</tp:taxon-name-part></tp:taxon-name>, Subfam. <tp:taxon-name><tp:taxon-name-part taxon-name-part-type="subfamily">Mantinae</tp:taxon-name-part></tp:taxon-name>. Genera Insectorum, 203. Bruxelles: Desmet-Verteneuil, 146 [+ 3, 8 pl.] [Nachträge 1937, 3 pp]</mixed-citation></ref><ref id="B3"><mixed-citation xmlns:xlink="http://www.w3.org/1999/xlink" xlink:type="simple"><person-group><name name-style="western"><surname>Beier</surname><given-names>M</given-names></name></person-group> (<year>1964</year>) <tp:taxon-name><tp:taxon-name-part taxon-name-part-type="superorder">Blattopteroidea</tp:taxon-name-part></tp:taxon-name>, <tp:taxon-name><tp:taxon-name-part taxon-name-part-type="order">Mantodea</tp:taxon-name-part></tp:taxon-name>. In: Bronn HG, editor. Klassen und Ordnungen des Tierreichs. Fünfter Band: arthropoda. III Abteilung: insecta. Leipzig: Geest &amp; Portig, 849–970.</mixed-citation></ref><ref id="B4"><mixed-citation xmlns:xlink="http://www.w3.org/1999/xlink" xlink:type="simple"><person-group><name name-style="western"><surname>Beier</surname><given-names>M</given-names></name></person-group> (<year>1968</year>) <article-title><tp:taxon-name><tp:taxon-name-part taxon-name-part-type="order">Mantodea</tp:taxon-name-part></tp:taxon-name> (Fangheuschrecken).</article-title> In: <person-group><name name-style="western"><surname>Helmcke</surname><given-names>J-G</given-names></name><name name-style="western"><surname>Starck</surname><given-names>D</given-names></name><name name-style="western"><surname>Wermuth</surname><given-names>H</given-names></name></person-group> (<role>Eds</role>) <issue-title>Handbuch der Zoologie.</issue-title><source>IV. Band: arthropoda – 2: insecta. Walter de Gruyter &amp; Co, Berlin</source>, <fpage>1</fpage>–<lpage>47</lpage>.</mixed-citation></ref><ref id="B8"><mixed-citation xmlns:xlink="http://www.w3.org/1999/xlink" xlink:type="simple"><person-group><name name-style="western"><surname>Ehrmann</surname><given-names>R</given-names></name></person-group> (<year>2002</year>) <source><tp:taxon-name><tp:taxon-name-part taxon-name-part-type="order">Mantodea</tp:taxon-name-part></tp:taxon-name>. Gottesanbeterinnen der Welt.</source><publisher-name>Münster</publisher-name>, <publisher-loc>Natur und Tier-Verlag Gmb H</publisher-loc>, <size units="page">519 pp</size>.</mixed-citation></ref><ref id="B19"><mixed-citation xmlns:xlink="http://www.w3.org/1999/xlink" xlink:type="simple"><person-group><name name-style="western"><surname>Otte</surname><given-names>D</given-names></name><name name-style="western"><surname>Spearman</surname><given-names>L</given-names></name></person-group> (<year>2005</year>) <source>Mantida species file. Catalog of the mantids of the world.</source><publisher-name>Insect Diversity Association</publisher-name>, <publisher-loc>Publication Number 1, Philadelphia</publisher-loc>, <size units="page">489 pp</size>.</mixed-citation></ref><ref id="B9"><mixed-citation xmlns:xlink="http://www.w3.org/1999/xlink" xlink:type="simple"><person-group><name name-style="western"><surname>Ehrmann</surname><given-names>R</given-names></name><name name-style="western"><surname>Borer</surname><given-names>M</given-names></name></person-group> (<year>2015</year>) <tp:taxon-name><tp:taxon-name-part taxon-name-part-type="order">Mantodea</tp:taxon-name-part></tp:taxon-name> (<tp:taxon-name><tp:taxon-name-part taxon-name-part-type="class">Insecta</tp:taxon-name-part></tp:taxon-name>) of Nepal: an annotated checklist. Biodiversität und Naturausstattung im Himalaya, 5, 227–274.</mixed-citation></ref><ref id="B21"><mixed-citation xmlns:xlink="http://www.w3.org/1999/xlink" xlink:type="simple"><person-group><name name-style="western"><surname>Schwarz</surname><given-names>CJ</given-names></name><name name-style="western"><surname>Roy</surname><given-names>R</given-names></name></person-group> (<year>2019</year>) <article-title>The systematics of <tp:taxon-name><tp:taxon-name-part taxon-name-part-type="order">Mantodea</tp:taxon-name-part></tp:taxon-name> revisited: an updated classification incorporating multiple data sources (<tp:taxon-name><tp:taxon-name-part taxon-name-part-type="class">Insecta</tp:taxon-name-part></tp:taxon-name>: <tp:taxon-name><tp:taxon-name-part taxon-name-part-type="superorder">Dictyoptera</tp:taxon-name-part></tp:taxon-name>).</article-title><source>Annales de la Société Entomologique de France</source><volume>55</volume>(<issue>2</issue>): <fpage>101</fpage>–<lpage>196</lpage>. <ext-link xlink:type="simple" ext-link-type="doi" xlink:href="10.1080/00379271.2018.1556567">https://doi.org/10.1080/00379271.2018.1556567</ext-link></mixed-citation></ref></ref-list></tp:taxon-treatment>
