# Supplementary material for: New record of Didymocorypha Wood-Mason (Mantodea, Eremiaphilidae) from China, with description of a new high-altitude wingless mantis species in Asia
Source: Zookeys. 2020 Mar 25;922:51–64. doi: 10.3897/zookeys.922.47987 (PMC7113324; doi:10.3897/zookeys.922.47987)
Supplement: XML Treatment for Didymocorypha lanceolata [file zookeys.922.47987-treatment2.xml]

<!DOCTYPE tp:taxon-treatment
  PUBLIC "-//TaxonX//DTD Taxonomic Treatment Publishing DTD v0 20100105//EN" "tax-treatment-NSO.dtd">
<tp:taxon-treatment xmlns:tp="http://www.plazi.org/taxpub"><tp:treatment-meta><kwd-group><label>Taxon classification</label><kwd><named-content xmlns:xlink="http://www.w3.org/1999/xlink" content-type="kingdom">Animalia</named-content></kwd><kwd><named-content xmlns:xlink="http://www.w3.org/1999/xlink" content-type="order">Mantodea</named-content></kwd><kwd><named-content xmlns:xlink="http://www.w3.org/1999/xlink" content-type="family">Eremiaphilidae</named-content></kwd></kwd-group><mixed-citation publication-type="journal"><person-group><name><surname>Wu</surname><given-names>Chao</given-names></name><name><surname>Liu</surname><given-names>Chun-Xiang</given-names></name></person-group><article-title>New record of <italic><tp:taxon-name><tp:taxon-name-part taxon-name-part-type="genus" reg="Didymocorypha">Didymocorypha</tp:taxon-name-part></tp:taxon-name></italic> Wood-Mason (<tp:taxon-name><tp:taxon-name-part taxon-name-part-type="order">Mantodea</tp:taxon-name-part></tp:taxon-name>, <tp:taxon-name><tp:taxon-name-part taxon-name-part-type="family">Eremiaphilidae</tp:taxon-name-part></tp:taxon-name>) from China, with description of a new high-altitude wingless mantis species in Asia</article-title><source>Zookeys</source><day>25</day><month>3</month><year>2020</year><volume>922</volume><fpage>51</fpage><lpage>64</lpage><pub-id pub-id-type="doi">10.3897/zookeys.922.47987</pub-id></mixed-citation></tp:treatment-meta><tp:nomenclature><tp:taxon-name><object-id xmlns:xlink="http://www.w3.org/1999/xlink" content-type="arpha" xlink:type="simple">56E154DA-010B-59FB-B3D3-CCAC57136CA7</object-id>
            <tp:taxon-name-part taxon-name-part-type="genus" reg="Didymocorypha">Didymocorypha</tp:taxon-name-part>
            <tp:taxon-name-part taxon-name-part-type="species" reg="lanceolata">lanceolata</tp:taxon-name-part>
          </tp:taxon-name><tp:taxon-authority>(Fabricius, 1798)</tp:taxon-authority><xref ref-type="fig" rid="F1">Figs 1A</xref><xref ref-type="fig" rid="F4">, 4A</xref><xref ref-type="fig" rid="F5">, 5C</xref><xref ref-type="fig" rid="F6">, 6A</xref><xref ref-type="fig" rid="F7">, 7</xref><tp:nomenclature-citation-list><tp:nomenclature-citation><tp:taxon-name>
                <tp:taxon-name-part taxon-name-part-type="genus" reg="Mantis">Mantis</tp:taxon-name-part> <tp:taxon-name-part taxon-name-part-type="species" reg="lanceolata">lanceolata</tp:taxon-name-part></tp:taxon-name><comment>: Fabricius, 1798: 191.</comment></tp:nomenclature-citation><tp:nomenclature-citation><tp:taxon-name>
                <tp:taxon-name-part taxon-name-part-type="genus" reg="Schizocephalus">Schizocephalus</tp:taxon-name-part> (<tp:taxon-name-part taxon-name-part-type="subgenus" reg="Didymocorypha">Didymocorypha</tp:taxon-name-part>) <tp:taxon-name-part taxon-name-part-type="species" reg="ensifera">ensifera</tp:taxon-name-part></tp:taxon-name><comment>Wood-Mason, 1877: 221–222.</comment></tp:nomenclature-citation><tp:nomenclature-citation><tp:taxon-name>
                <tp:taxon-name-part taxon-name-part-type="genus" reg="Pyrgocotis">Pyrgocotis</tp:taxon-name-part> <tp:taxon-name-part taxon-name-part-type="species" reg="gracilipes">gracilipes</tp:taxon-name-part></tp:taxon-name><comment>: Stål, 1877: 17; <xref ref-type="bibr" rid="B26">Westwood 1889</xref>: 3 (syn.); <xref ref-type="bibr" rid="B16">Kirby 1904</xref>: 218 (syn.); <xref ref-type="bibr" rid="B13">Giglio-Tos 1927</xref>: 116.</comment></tp:nomenclature-citation><tp:nomenclature-citation><tp:taxon-name>
                <tp:taxon-name-part taxon-name-part-type="genus" reg="Didymocorypha">Didymocorypha</tp:taxon-name-part> <tp:taxon-name-part taxon-name-part-type="species" reg="ensifera">ensifera</tp:taxon-name-part></tp:taxon-name><comment>: Wood-Mason, 1882: 24; <xref ref-type="bibr" rid="B29">Wood-Mason 1889</xref>: 34; <xref ref-type="bibr" rid="B16">Kirby 1904</xref>: 218 (syn.); <xref ref-type="bibr" rid="B13">Giglio-Tos 1927</xref>: 116.</comment></tp:nomenclature-citation><tp:nomenclature-citation><tp:taxon-name>
                <tp:taxon-name-part taxon-name-part-type="genus" reg="Pyrgomantis">Pyrgomantis</tp:taxon-name-part> <tp:taxon-name-part taxon-name-part-type="species" reg="lanceolata">lanceolata</tp:taxon-name-part></tp:taxon-name><comment>: <xref ref-type="bibr" rid="B26">Westwood 1889</xref>: 3.</comment></tp:nomenclature-citation><tp:nomenclature-citation><tp:taxon-name>
                <tp:taxon-name-part taxon-name-part-type="genus" reg="Didymocorypha">Didymocorypha</tp:taxon-name-part> <tp:taxon-name-part taxon-name-part-type="species" reg="lanceolata">lanceolata</tp:taxon-name-part></tp:taxon-name><comment>: <xref ref-type="bibr" rid="B5">Bolivar 1897</xref>: 303; <xref ref-type="bibr" rid="B16">Kirby 1904</xref>: 218; <xref ref-type="bibr" rid="B12">Giglio-Tos 1921</xref>: 32; <xref ref-type="bibr" rid="B13">Giglio-Tos 1927</xref>: 116; <xref ref-type="bibr" rid="B14">Henry 1932</xref>: 9; <xref ref-type="bibr" rid="B25">Werner 1933</xref>: 898; <xref ref-type="bibr" rid="B8">Ehrmann 2002</xref>:123; <xref ref-type="bibr" rid="B19">Otte and Spearman 2005</xref>: 328; <xref ref-type="bibr" rid="B9">Ehrmann and Borer 2015</xref>:231, 244, 249; <xref ref-type="bibr" rid="B22">Schwarz et al. 2018</xref>: 206–207, 227.</comment></tp:nomenclature-citation></tp:nomenclature-citation-list></tp:nomenclature><tp:treatment-sec sec-type="type locality" id="SECID0EFPAE"><title>Type locality.</title><p>‘India orientali’ (<xref ref-type="bibr" rid="B10">Fabricius 1798</xref>).</p></tp:treatment-sec><tp:treatment-sec sec-type="material" id="SECID0EPPAE"><title>Material examined.</title><p>India • 5 ♂; Andhra Pradesh, Nellore District; <named-content xmlns:xlink="http://www.w3.org/1999/xlink" content-type="dwc:verbatimCoordinates" xlink:type="simple"><named-content content-type="geo-json" specific-use="{&#34;type&#34;:&#34;Point&#34;,&#34;coordinates&#34;:[79.693000,15.769000]}" id="NCID0EYPAE" xlink:type="simple">15.769N, 79.693E</named-content></named-content>; 150 m; 10~25-IX-2012; <named-content xmlns:xlink="http://www.w3.org/1999/xlink" content-type="dwc:institutional_code" xlink:type="simple">IZCAS</named-content>.</p></tp:treatment-sec><tp:treatment-sec sec-type="description" id="SECID0ECQAE"><title>Description.</title><p><bold>Male.</bold> Slim and slender, withered-grass-like (Fig. <xref ref-type="fig" rid="F1">1A</xref>). Three ocelli large and hump (Fig. <xref ref-type="fig" rid="F4">4A</xref>). Fore femur approximately as long as fore coxa, with 4 posteroventral, 4 discoidal, 17 anteroventral spines; claw groove lying basally than middle of fore femur. Fore tibia about half as long as femur, with 5 posteroventral, 10 anteroventral spines and 1 strong tibial spur. Wings hyaline and iridescent, a little shorter than body; fore wings long and narrow, hind wings broad. Cerci flat, wide, lanceolate, with distal joints gradually becoming longer distad (Fig. <xref ref-type="fig" rid="F5">5C</xref>).</p><p>External genitalia (Fig. <xref ref-type="fig" rid="F6">6A</xref>) small; left phallomere narrow, long, with finger-like process paa and about 12 thick bristles on the afa; ventral phallomere with a robust short sharp spd.</p><p><bold>Female</bold> similar as male, but larger, stronger, and wingless.</p><p><bold><italic>Male measurements</italic></bold> (Length in mm). Body: 34.60–35.05; head: 7.10–7.14; pronotum: 5.90–5.95; fore coxae: 2.90–2.95; fore femora: 3.18–3.22; fore tibiae: 2.39–2.41; middle femora: 3.57–3.60; hind femora: 6.65–6.70; forewing: 14.05–14.10; hind wing: 15.33–15.38; cercus: 8.70–8.75.</p></tp:treatment-sec><tp:treatment-sec sec-type="distribution" id="SECID0EHRAE"><title>Distribution</title><p>(Fig. <xref ref-type="fig" rid="F7">7</xref>). India, Nepal, Sri Lanka (<xref ref-type="bibr" rid="B8">Ehrmann 2002</xref>), Thailand (<xref ref-type="bibr" rid="B23">Unnahachote et al. 2019</xref>).</p><fig id="F6" position="float" orientation="portrait"><object-id xmlns:xlink="http://www.w3.org/1999/xlink" content-type="doi" xlink:type="simple">10.3897/zookeys.922.47987.figure6</object-id><object-id xmlns:xlink="http://www.w3.org/1999/xlink" content-type="arpha" xlink:type="simple">0E02A5A3-E3A3-5E54-9F41-5DED49AC2CF6</object-id><label>Figure 6.</label><caption><p>Male genitalia of <italic><tp:taxon-name><tp:taxon-name-part taxon-name-part-type="genus" reg="Didymocorypha">Didymocorypha</tp:taxon-name-part></tp:taxon-name></italic> spp., Disarticulated genital complex, ventral view. <bold>A</bold><italic><tp:taxon-name><tp:taxon-name-part taxon-name-part-type="genus" reg="Didymocorypha">D.</tp:taxon-name-part> <tp:taxon-name-part taxon-name-part-type="species" reg="lanceolata">lanceolata</tp:taxon-name-part></tp:taxon-name></italic> (Fabricius) <bold>B, C</bold><italic><tp:taxon-name><tp:taxon-name-part taxon-name-part-type="genus" reg="Didymocorypha">D.</tp:taxon-name-part> <tp:taxon-name-part taxon-name-part-type="species" reg="libaii">libaii</tp:taxon-name-part></tp:taxon-name></italic> sp. nov. Abbreviations: <bold>L4A</bold> = sclerite extending over the ventral wall of left phallomere; <bold>L4B</bold> = sclerite extending over the dorsal wall of left phallomere; <bold>R3</bold> = anteriorly extending sclerite of right phallomere; <bold>afa</bold> = phalloid apophysis; <bold>fda</bold> = main posterior lobe of right phallomere; <bold>pia</bold> = process posterolateral to pva of right phallomere; <bold>pva</bold> = process anteromesal to pia of right phallomere; <bold>paa</bold> = posterior process of left phallomere; <bold>sdp</bold> = secondary distal process.</p></caption><graphic xmlns:xlink="http://www.w3.org/1999/xlink" xlink:href="zookeys-922-051-g006.jpg" position="float" orientation="portrait" xlink:type="simple" id="oo_393741.jpg"><uri content-type="original_file" xlink:type="simple">https://binary.pensoft.net/fig/393741</uri></graphic></fig><fig id="F7" position="float" orientation="portrait"><object-id xmlns:xlink="http://www.w3.org/1999/xlink" content-type="doi" xlink:type="simple">10.3897/zookeys.922.47987.figure7</object-id><object-id xmlns:xlink="http://www.w3.org/1999/xlink" content-type="arpha" xlink:type="simple">AA250B36-B72A-5CD1-AE5A-81D62F38DBA2</object-id><label>Figure 7.</label><caption><p>Distribution map of the distribution <italic><tp:taxon-name><tp:taxon-name-part taxon-name-part-type="genus" reg="Didymocorypha">Didymocorypha</tp:taxon-name-part></tp:taxon-name></italic> spp. in South Asia and East Asia (Himalaya).○: <italic><tp:taxon-name><tp:taxon-name-part taxon-name-part-type="genus" reg="Didymocorypha">D.</tp:taxon-name-part> <tp:taxon-name-part taxon-name-part-type="species" reg="lanceolata">lanceolata</tp:taxon-name-part></tp:taxon-name></italic> (Fabricius) ; * <italic><tp:taxon-name><tp:taxon-name-part taxon-name-part-type="genus" reg="Didymocorypha">D.</tp:taxon-name-part> <tp:taxon-name-part taxon-name-part-type="species" reg="libaii">libaii</tp:taxon-name-part></tp:taxon-name></italic> sp. nov.</p></caption><graphic xmlns:xlink="http://www.w3.org/1999/xlink" xlink:href="zookeys-922-051-g007.jpg" position="float" orientation="portrait" xlink:type="simple" id="oo_393742.jpg"><uri content-type="original_file" xlink:type="simple">https://binary.pensoft.net/fig/393742</uri></graphic></fig></tp:treatment-sec><tp:treatment-sec><!--Section generated to contain objects referenced in tp:taxon-treatment.--><fig id="F1" position="float" orientation="portrait"><object-id xmlns:xlink="http://www.w3.org/1999/xlink" content-type="doi" xlink:type="simple">10.3897/zookeys.922.47987.figure1</object-id><object-id xmlns:xlink="http://www.w3.org/1999/xlink" content-type="arpha" xlink:type="simple">91D44F75-0D7B-5E75-A73E-34363E7CBFAD</object-id><label>Figure 1.</label><caption><p><italic><tp:taxon-name><tp:taxon-name-part taxon-name-part-type="genus" reg="Didymocorypha">Didymocorypha</tp:taxon-name-part></tp:taxon-name></italic> spp. body in dorsal view and ootheca. <bold>A, C</bold> Male <bold>B</bold> female <bold>D</bold> oothecae. <bold>A</bold><italic><tp:taxon-name><tp:taxon-name-part taxon-name-part-type="genus" reg="Didymocorypha">D.</tp:taxon-name-part> <tp:taxon-name-part taxon-name-part-type="species" reg="lanceolata">lanceolata</tp:taxon-name-part></tp:taxon-name></italic> (Fabricius) <bold>B–D</bold><italic><tp:taxon-name><tp:taxon-name-part taxon-name-part-type="genus" reg="Didymocorypha">D.</tp:taxon-name-part> <tp:taxon-name-part taxon-name-part-type="species" reg="libaii">libaii</tp:taxon-name-part></tp:taxon-name></italic> sp. nov. (holotype and paratype).</p></caption><graphic xmlns:xlink="http://www.w3.org/1999/xlink" xlink:href="zookeys-922-051-g001.jpg" position="float" orientation="portrait" xlink:type="simple" id="oo_393736.jpg"><uri content-type="original_file" xlink:type="simple">https://binary.pensoft.net/fig/393736</uri></graphic></fig><fig id="F4" position="float" orientation="portrait"><object-id xmlns:xlink="http://www.w3.org/1999/xlink" content-type="doi" xlink:type="simple">10.3897/zookeys.922.47987.figure4</object-id><object-id xmlns:xlink="http://www.w3.org/1999/xlink" content-type="arpha" xlink:type="simple">D2FC97DD-E9C1-5D47-BC2C-D8C08C02E478</object-id><label>Figure 4.</label><caption><p>Head of <italic><tp:taxon-name><tp:taxon-name-part taxon-name-part-type="genus" reg="Didymocorypha">Didymocorypha</tp:taxon-name-part></tp:taxon-name></italic> spp., anterior view. <bold>A</bold> Male, <italic><tp:taxon-name><tp:taxon-name-part taxon-name-part-type="genus" reg="Didymocorypha">D.</tp:taxon-name-part> <tp:taxon-name-part taxon-name-part-type="species" reg="lanceolata">lanceolata</tp:taxon-name-part></tp:taxon-name></italic> (Fabricius) <bold>B</bold> male, <italic><tp:taxon-name><tp:taxon-name-part taxon-name-part-type="genus" reg="Didymocorypha">D.</tp:taxon-name-part> <tp:taxon-name-part taxon-name-part-type="species" reg="libaii">libaii</tp:taxon-name-part></tp:taxon-name></italic> sp. nov. (holotype) <bold>C</bold> female, <italic><tp:taxon-name><tp:taxon-name-part taxon-name-part-type="genus" reg="Didymocorypha">D.</tp:taxon-name-part> <tp:taxon-name-part taxon-name-part-type="species" reg="libaii">libaii</tp:taxon-name-part></tp:taxon-name></italic> sp. nov. (paratype). Red arrows point to ocelli.</p></caption><graphic xmlns:xlink="http://www.w3.org/1999/xlink" xlink:href="zookeys-922-051-g004.jpg" position="float" orientation="portrait" xlink:type="simple" id="oo_393739.jpg"><uri content-type="original_file" xlink:type="simple">https://binary.pensoft.net/fig/393739</uri></graphic></fig><fig id="F5" position="float" orientation="portrait"><object-id xmlns:xlink="http://www.w3.org/1999/xlink" content-type="doi" xlink:type="simple">10.3897/zookeys.922.47987.figure5</object-id><object-id xmlns:xlink="http://www.w3.org/1999/xlink" content-type="arpha" xlink:type="simple">18B98A7C-2A2B-5F9F-A647-9CEA4CD6ADE9</object-id><label>Figure 5.</label><caption><p>Fore femur (<bold>A, B</bold>) and cerci (<bold>C–E</bold>) of <italic><tp:taxon-name><tp:taxon-name-part taxon-name-part-type="genus" reg="Didymocorypha">Didymocorypha</tp:taxon-name-part></tp:taxon-name></italic> spp. <bold>A, B, D, E</bold><italic><tp:taxon-name><tp:taxon-name-part taxon-name-part-type="genus" reg="Didymocorypha">D.</tp:taxon-name-part> <tp:taxon-name-part taxon-name-part-type="species" reg="libaii">libaii</tp:taxon-name-part></tp:taxon-name></italic> sp. nov. <bold>C</bold><italic><tp:taxon-name><tp:taxon-name-part taxon-name-part-type="genus" reg="Didymocorypha">D.</tp:taxon-name-part> <tp:taxon-name-part taxon-name-part-type="species" reg="lanceolata">lanceolata</tp:taxon-name-part></tp:taxon-name></italic> (Fabricius). <bold>A</bold> Ventral view <bold>B</bold> dorsal view <bold>A, B, C, E</bold> male <bold>D</bold> female. Abbreviations: <bold>fb</bold> = femoral brush; <bold>ds</bold> = discoidal spines; <bold>gs</bold> = genicular spur; <bold>pvfs</bold> = posteroventral femoral spines.</p></caption><graphic xmlns:xlink="http://www.w3.org/1999/xlink" xlink:href="zookeys-922-051-g005.jpg" position="float" orientation="portrait" xlink:type="simple" id="oo_393740.jpg"><uri content-type="original_file" xlink:type="simple">https://binary.pensoft.net/fig/393740</uri></graphic></fig></tp:treatment-sec><ref-list><ref id="B26"><mixed-citation xmlns:xlink="http://www.w3.org/1999/xlink" xlink:type="simple"><person-group><name name-style="western"><surname>Westwood</surname><given-names>JO</given-names></name></person-group> (<year>1889</year>) Revisio Insectorum familiae Mantidarum, speciebus novis aut minus cognitis descriptis et delineatis. Gurney and Jackson, London, III+55 pp. [14 pl]</mixed-citation></ref><ref id="B16"><mixed-citation xmlns:xlink="http://www.w3.org/1999/xlink" xlink:type="simple"><person-group><name name-style="western"><surname>Kirby</surname><given-names>WF</given-names></name></person-group> (<year>1904</year>) A synonymic Catalogue of <tp:taxon-name><tp:taxon-name-part taxon-name-part-type="order">Orthoptera</tp:taxon-name-part></tp:taxon-name>, <tp:taxon-name><tp:taxon-name-part taxon-name-part-type="order">Euplexoptera</tp:taxon-name-part></tp:taxon-name>, Cursoria et Gressoria (<tp:taxon-name><tp:taxon-name-part taxon-name-part-type="family">Forficulidae</tp:taxon-name-part></tp:taxon-name>, <tp:taxon-name><tp:taxon-name-part taxon-name-part-type="family">Hemimeridae</tp:taxon-name-part></tp:taxon-name>, <tp:taxon-name><tp:taxon-name-part taxon-name-part-type="family">Blattidae</tp:taxon-name-part></tp:taxon-name>, <tp:taxon-name><tp:taxon-name-part taxon-name-part-type="family">Mantidae</tp:taxon-name-part></tp:taxon-name> and <tp:taxon-name><tp:taxon-name-part taxon-name-part-type="family">Phasmidae</tp:taxon-name-part></tp:taxon-name>). Print of the Trust, British Museum 1: I–X+501 pp. [<tp:taxon-name><tp:taxon-name-part taxon-name-part-type="order">Mantodea</tp:taxon-name-part></tp:taxon-name>: pp 207–316]</mixed-citation></ref><ref id="B13"><mixed-citation xmlns:xlink="http://www.w3.org/1999/xlink" xlink:type="simple"><person-group><name name-style="western"><surname>Giglio-Tos</surname><given-names>E</given-names></name></person-group> (<year>1927</year>) Das Tierreich. 50. Lfg. – <tp:taxon-name><tp:taxon-name-part taxon-name-part-type="order">orthoptera</tp:taxon-name-part></tp:taxon-name><tp:taxon-name><tp:taxon-name-part taxon-name-part-type="family">Mantidae</tp:taxon-name-part></tp:taxon-name>. Walter de Gruyter &amp; Co., Berlin, XL + 707 pp. <ext-link xlink:type="simple" ext-link-type="doi" xlink:href="10.1515/9783111430669">https://doi.org/10.1515/9783111430669</ext-link></mixed-citation></ref><ref id="B29"><mixed-citation xmlns:xlink="http://www.w3.org/1999/xlink" xlink:type="simple"><person-group><name name-style="western"><surname>Wood-Mason</surname><given-names>J</given-names></name></person-group> (<year>1889</year>) A Catalogue of the <tp:taxon-name><tp:taxon-name-part taxon-name-part-type="order">Mantodea</tp:taxon-name-part></tp:taxon-name>, with descriptions of new genera and species, and an enumeration of the specimens, in the Collection of the Indian Museum, Calcutta. No. 1. Calcutta: The Indian Museum: 1–48.</mixed-citation></ref><ref id="B5"><mixed-citation xmlns:xlink="http://www.w3.org/1999/xlink" xlink:type="simple"><person-group><name name-style="western"><surname>Bolivar</surname><given-names>I</given-names></name></person-group> (<year>1897</year>) <article-title>Les Orthoptères de St.-Joseph`s College à Trichinopoly- (Sud de l`Inde).</article-title><source>Annales de la Société Entomologique de France</source><volume>66</volume>(<issue>2</issue>): <fpage>282</fpage>–<lpage>316</lpage>.</mixed-citation></ref><ref id="B12"><mixed-citation xmlns:xlink="http://www.w3.org/1999/xlink" xlink:type="simple"><person-group><name name-style="western"><surname>Giglio-Tos</surname><given-names>E</given-names></name></person-group> (<year>1921</year>) <tp:taxon-name><tp:taxon-name-part taxon-name-part-type="order">Orthoptera</tp:taxon-name-part></tp:taxon-name>, Fam. <tp:taxon-name><tp:taxon-name-part taxon-name-part-type="family">Mantidae</tp:taxon-name-part></tp:taxon-name>, Subfam. <tp:taxon-name><tp:taxon-name-part taxon-name-part-type="subfamily">Eremiaphilinae</tp:taxon-name-part></tp:taxon-name>. Genera Insectorum, 177. Desmet-Verteneuil, Bruxelles, 36. [2 pl]</mixed-citation></ref><ref id="B14"><mixed-citation xmlns:xlink="http://www.w3.org/1999/xlink" xlink:type="simple"><person-group><name name-style="western"><surname>Henry</surname><given-names>GM</given-names></name></person-group> (<year>1932</year>) <article-title>Observations on some Ceylonese <tp:taxon-name><tp:taxon-name-part taxon-name-part-type="family">Mantidae</tp:taxon-name-part></tp:taxon-name>, with description of new species.</article-title><source>Spolia Zeylanica</source><volume>17</volume>(<issue>1</issue>): <fpage>1</fpage>–<lpage>18</lpage>. [5 pl]</mixed-citation></ref><ref id="B25"><mixed-citation xmlns:xlink="http://www.w3.org/1999/xlink" xlink:type="simple"><person-group><name name-style="western"><surname>Werner</surname><given-names>F</given-names></name></person-group> (<year>1933</year>) Third contribution to the knowledge of Indian mantids, or praying insects. Proceedings of the Zoological Society of London: 897–901. <ext-link xlink:type="simple" ext-link-type="doi" xlink:href="10.1111/j.1096-3642.1933.tb01634.x">https://doi.org/10.1111/j.1096-3642.1933.tb01634.x</ext-link></mixed-citation></ref><ref id="B8"><mixed-citation xmlns:xlink="http://www.w3.org/1999/xlink" xlink:type="simple"><person-group><name name-style="western"><surname>Ehrmann</surname><given-names>R</given-names></name></person-group> (<year>2002</year>) <source><tp:taxon-name><tp:taxon-name-part taxon-name-part-type="order">Mantodea</tp:taxon-name-part></tp:taxon-name>. Gottesanbeterinnen der Welt.</source><publisher-name>Münster</publisher-name>, <publisher-loc>Natur und Tier-Verlag Gmb H</publisher-loc>, <size units="page">519 pp</size>.</mixed-citation></ref><ref id="B19"><mixed-citation xmlns:xlink="http://www.w3.org/1999/xlink" xlink:type="simple"><person-group><name name-style="western"><surname>Otte</surname><given-names>D</given-names></name><name name-style="western"><surname>Spearman</surname><given-names>L</given-names></name></person-group> (<year>2005</year>) <source>Mantida species file. Catalog of the mantids of the world.</source><publisher-name>Insect Diversity Association</publisher-name>, <publisher-loc>Publication Number 1, Philadelphia</publisher-loc>, <size units="page">489 pp</size>.</mixed-citation></ref><ref id="B9"><mixed-citation xmlns:xlink="http://www.w3.org/1999/xlink" xlink:type="simple"><person-group><name name-style="western"><surname>Ehrmann</surname><given-names>R</given-names></name><name name-style="western"><surname>Borer</surname><given-names>M</given-names></name></person-group> (<year>2015</year>) <tp:taxon-name><tp:taxon-name-part taxon-name-part-type="order">Mantodea</tp:taxon-name-part></tp:taxon-name> (<tp:taxon-name><tp:taxon-name-part taxon-name-part-type="class">Insecta</tp:taxon-name-part></tp:taxon-name>) of Nepal: an annotated checklist. Biodiversität und Naturausstattung im Himalaya, 5, 227–274.</mixed-citation></ref><ref id="B22"><mixed-citation xmlns:xlink="http://www.w3.org/1999/xlink" xlink:type="simple"><person-group><name name-style="western"><surname>Stål</surname><given-names>C</given-names></name></person-group> (<year>1877</year>) <article-title>Systema Mantodeorum. Essai d’une systematisation nouvelle des Mantodées.</article-title><source>Bihang till köngliche Svenska Vetenskaps Akademien Handlingar, Stockholm</source><volume>4</volume>(<issue>10</issue>): <fpage>1</fpage>–<lpage>91</lpage>.</mixed-citation></ref><ref id="B10"><mixed-citation xmlns:xlink="http://www.w3.org/1999/xlink" xlink:type="simple"><person-group><name name-style="western"><surname>Fabricius</surname><given-names>JC</given-names></name></person-group> (<year>1798</year>) Supplementum Entomologiae systematicae. Hafniae, Prost &amp; Storch, 2+572 pp. [<tp:taxon-name><tp:taxon-name-part taxon-name-part-type="order">Mantodea</tp:taxon-name-part></tp:taxon-name>: 183–193]</mixed-citation></ref><ref id="B23"><mixed-citation xmlns:xlink="http://www.w3.org/1999/xlink" xlink:type="simple"><person-group><name name-style="western"><surname>Unnahachote</surname><given-names>T</given-names></name><name name-style="western"><surname>Samung</surname><given-names>Y</given-names></name><name name-style="western"><surname>Waengsothorn</surname><given-names>S</given-names></name><name name-style="western"><surname>Jaitrong</surname><given-names>W</given-names></name></person-group> (<year>2019</year>) <article-title>New records of praying mantis (<tp:taxon-name><tp:taxon-name-part taxon-name-part-type="order">Mantodea</tp:taxon-name-part></tp:taxon-name>) from Thailand.</article-title><source>Far Eastern Entomologist</source><volume>395</volume>: <fpage>23</fpage>–<lpage>32</lpage>. <ext-link xlink:type="simple" ext-link-type="doi" xlink:href="10.25221/fee.395.4">https://doi.org/10.25221/fee.395.4</ext-link></mixed-citation></ref></ref-list></tp:taxon-treatment>
