# Supplementary material for: New record of Didymocorypha Wood-Mason (Mantodea, Eremiaphilidae) from China, with description of a new high-altitude wingless mantis species in Asia
Source: Zookeys. 2020 Mar 25;922:51–64. doi: 10.3897/zookeys.922.47987 (PMC7113324; doi:10.3897/zookeys.922.47987)
Supplement: XML Treatment for Didymocorypha libaii [file zookeys.922.47987-treatment3.xml]

<!DOCTYPE tp:taxon-treatment
  PUBLIC "-//TaxonX//DTD Taxonomic Treatment Publishing DTD v0 20100105//EN" "tax-treatment-NSO.dtd">
<tp:taxon-treatment xmlns:tp="http://www.plazi.org/taxpub"><tp:treatment-meta><kwd-group><label>Taxon classification</label><kwd><named-content xmlns:xlink="http://www.w3.org/1999/xlink" content-type="kingdom">Animalia</named-content></kwd><kwd><named-content xmlns:xlink="http://www.w3.org/1999/xlink" content-type="order">Mantodea</named-content></kwd><kwd><named-content xmlns:xlink="http://www.w3.org/1999/xlink" content-type="family">Eremiaphilidae</named-content></kwd></kwd-group><mixed-citation publication-type="journal"><person-group><name><surname>Wu</surname><given-names>Chao</given-names></name><name><surname>Liu</surname><given-names>Chun-Xiang</given-names></name></person-group><article-title>New record of <italic><tp:taxon-name><tp:taxon-name-part taxon-name-part-type="genus" reg="Didymocorypha">Didymocorypha</tp:taxon-name-part></tp:taxon-name></italic> Wood-Mason (<tp:taxon-name><tp:taxon-name-part taxon-name-part-type="order">Mantodea</tp:taxon-name-part></tp:taxon-name>, <tp:taxon-name><tp:taxon-name-part taxon-name-part-type="family">Eremiaphilidae</tp:taxon-name-part></tp:taxon-name>) from China, with description of a new high-altitude wingless mantis species in Asia</article-title><source>Zookeys</source><day>25</day><month>3</month><year>2020</year><volume>922</volume><fpage>51</fpage><lpage>64</lpage><pub-id pub-id-type="doi">10.3897/zookeys.922.47987</pub-id></mixed-citation></tp:treatment-meta><tp:nomenclature><tp:taxon-name><object-id xmlns:xlink="http://www.w3.org/1999/xlink" content-type="arpha" xlink:type="simple">AD5C9BD4-CD4B-59F4-A036-EF091ECF1376</object-id>
            <tp:taxon-name-part taxon-name-part-type="genus" reg="Didymocorypha">Didymocorypha</tp:taxon-name-part>
            <tp:taxon-name-part taxon-name-part-type="species" reg="libaii">libaii</tp:taxon-name-part>
            <object-id xmlns:xlink="http://www.w3.org/1999/xlink" content-type="zoobank" xlink:type="simple">http://zoobank.org/B5D329E2-4E92-4853-911E-C6753EE240F3</object-id>
          </tp:taxon-name><tp:taxon-authority>Wu &amp; Liu</tp:taxon-authority><tp:taxon-status xmlns:xlink="http://www.w3.org/1999/xlink" xlink:type="simple">sp. nov.</tp:taxon-status><xref ref-type="fig" rid="F1">Figs 1B–D</xref><xref ref-type="fig" rid="F2">, 2</xref><xref ref-type="fig" rid="F3">, 3 –D, 4B, C, 5A, B, 5D, E, 6B, C, 7</xref></tp:nomenclature><tp:treatment-sec sec-type="material" id="SECID0EZWAE"><title>Material examined.</title><p><bold><italic>Holotype</italic>.</bold> China • ♂; Tibet, Gyirong County; <named-content xmlns:xlink="http://www.w3.org/1999/xlink" content-type="dwc:verbatimCoordinates" xlink:type="simple"><named-content content-type="geo-json" specific-use="{&#34;type&#34;:&#34;Point&#34;,&#34;coordinates&#34;:[85.332000,28.404000]}" id="NCID0EHXAE" xlink:type="simple">28.404N, 85.332E</named-content></named-content>; 3300 m; 20-VII-2017; Chao Wu leg.; <named-content xmlns:xlink="http://www.w3.org/1999/xlink" content-type="dwc:institutional_code" xlink:type="simple">IZCAS</named-content>. <bold><italic>Paratypes</italic>.</bold> China • 4 ♂ 6 ♀; Tibet, Gyirong County; <named-content xmlns:xlink="http://www.w3.org/1999/xlink" content-type="dwc:verbatimCoordinates" xlink:type="simple"><named-content content-type="geo-json" specific-use="{&#34;type&#34;:&#34;Point&#34;,&#34;coordinates&#34;:[85.351000,28.397000]}" id="NCID0EYXAE" xlink:type="simple">28.397N, 85.351E</named-content></named-content>; 2800~3300 m; 18~21-VII-2017; Chao Wu leg.; <named-content xmlns:xlink="http://www.w3.org/1999/xlink" content-type="dwc:institutional_code" xlink:type="simple">IZCAS</named-content> • 3 ♂ 3 ♀; ditto; <abbrev xmlns:xlink="http://www.w3.org/1999/xlink" xlink:title="Collection of Chao Wu, Beijing, China" id="ABBRID0ECYAE" xlink:type="simple">CWC</abbrev> • 1♀; ditto; <abbrev xmlns:xlink="http://www.w3.org/1999/xlink" xlink:title="Collection of Jia-Zhi Zhang, Shanghai, China" id="ABBRID0EGYAE" xlink:type="simple">CJZ</abbrev> • 1 ♀; Tibet, Gyirong County; <named-content xmlns:xlink="http://www.w3.org/1999/xlink" content-type="dwc:verbatimCoordinates" xlink:type="simple"><named-content content-type="geo-json" specific-use="{&#34;type&#34;:&#34;Point&#34;,&#34;coordinates&#34;:[85.339000,28.363000]}" id="NCID0ENYAE" xlink:type="simple">28.363N, 85.339E</named-content></named-content>; 2672 m; 1-VIII-2018; Jin-Cheng Liu leg.; <abbrev xmlns:xlink="http://www.w3.org/1999/xlink" xlink:title="Collection of Chao Wu, Beijing, China" id="ABBRID0ESYAE" xlink:type="simple">CWC</abbrev>.</p></tp:treatment-sec><tp:treatment-sec sec-type="description" id="SECID0EWYAE"><title>Description.</title><p>Holotype. <bold>Male.</bold> Slim (Figs <xref ref-type="fig" rid="F1">1B, C</xref>, <xref ref-type="fig" rid="F2">2</xref>, <xref ref-type="fig" rid="F3">3A</xref>, <xref ref-type="fig" rid="F3">3C</xref>).</p><p><bold><italic>Head</italic></bold>: lanceolate. Paired juxtaocular bulges united into a conical extension with a complete median dorsal suture and a deep vertical ventral groove (Fig. <xref ref-type="fig" rid="F4">4B</xref>). Compound eyes long, oval, not bulging. Three ocelli, small, not obvious (Fig. <xref ref-type="fig" rid="F4">4B</xref>). Lower frons approximately trapezoidal, approximately as wide as high.</p><p><bold><italic>Thorax</italic></bold>: pronotum longer than head, slender, about 3 times as long as wide. Prozona almost as wide as metazona. Mesothorax similar to metathorax, simple, nearly trapezoidal. Thorax with distinct medial keel. Wingless.</p><p><bold><italic>Prothoracic legs</italic></bold>: fore coxa smooth, unarmed, shorter than metazona; fore femur as long as coxa, with a strongly-developed genicular spur (Fig. <xref ref-type="fig" rid="F5">5B</xref>), 4 posteroventral, 4 discoidal, 15–16 anteroventral spines, and without dilation on dorsal surface (Fig. <xref ref-type="fig" rid="F5">5A,B</xref>); claw groove lying basally to middle of fore femur; fore tibia about half as long as femur, with 5–6 posteroventral, 10 anteroventral tibial spines and 1 strong tibial spur; fore tarsus longer than tibia; basal tarsomere (= basitarsus) longer than total length of remaining segments.</p><p><bold><italic>Meso- and metathoracic legs</italic></bold>: slim without expansions and with one small femoral genicular spur and one obvious tibial spur. Tarsus much shorter than tibia; basal tarsomere short, less than total length of remaining segments. Metathoracic legs longer and stronger than mesolegs.</p><p><bold><italic>Abdomen</italic></bold>: almost as wide as pronotum. Each abdominal segment similar, nearly square; tergite 10 (Supra-anal plate) broad, widely trianglar. Cerci possessing 15 joints, with distal joints gradually becoming longer distad. Each of last 3 joints longer than wide (Fig. <xref ref-type="fig" rid="F5">5E</xref>). Coxosternite 9 (subgenital plate) nearly triangular, slightly asymmetrical, with a pair of styli.</p><p><bold><italic>External genitalia</italic></bold> (Fig. <xref ref-type="fig" rid="F6">6B, C</xref>): relatively large-sized. Left phallomere narrow and long, posterior process of ventral phallomere (spd) indistinct; phalloid apophysis (afa) short, wide and strongly sclerotized, with a spine-like projection; posterior process of left phallomere (paa) with a finger-like extension, with a small obtuse tubercle in middle, and with a brush-like cluster of hairs on base.</p><p><bold>Female.</bold> Similar to male, but distinctly larger and stronger (Figs <xref ref-type="fig" rid="F1">1B</xref>, <xref ref-type="fig" rid="F5">5C</xref>).</p><p><bold><italic>Measurements</italic></bold> (Length in mm, Holotype in parentheses). Body: male 28.30–28.75 (28.45), female 32.50–35.15; head: male 5.85–5.95 (5.94), female 7.45–7.55; pronotum: male 5.35–5.39 (5.39), female 6.95–7.10; fore coxae: male 3.13–3.18 (3.15), female 4.11–4.20; fore femora: male 4.10–4.13 (4.11), female 4.62–4.80; fore tibiae: male 2.25–2.30 (2.27), female 2.85–3.02; middle femora: male 4.42–4.51 (4.45), female 5.70–5.79; hind femora: male 6.20–6.27 (6.25), female 7.43–7.52; cercus: male 5.45–5.50 (5.47), female 7.30–7.35.</p></tp:treatment-sec><tp:treatment-sec sec-type="diagnosis" id="SECID0ED3AE"><title>Diagnosis.</title><p>The new species is distinguished from <italic><tp:taxon-name><tp:taxon-name-part taxon-name-part-type="genus" reg="Didymocorypha">D.</tp:taxon-name-part> <tp:taxon-name-part taxon-name-part-type="species" reg="lanceolata">lanceolata</tp:taxon-name-part></tp:taxon-name></italic> by small body size, small and indistinct male ocelli, wingless male adults, comparatively large-sized genitalia, ventral phallomere without secondary distal process (sdp), additional obtuse tubercle on paa and different structure of afa (Fig. <xref ref-type="fig" rid="F6">6</xref>).</p></tp:treatment-sec><tp:treatment-sec sec-type="Coloration" id="SECID0EY3AE"><title>Coloration</title><p>(Figs <xref ref-type="fig" rid="F2">2</xref>, <xref ref-type="fig" rid="F3">3</xref>). Monotonous, tawny, dry-grass-like, densely covered with little black spots. Some specimens possessing irregular black patches. Spines of fore legs brown.</p></tp:treatment-sec><tp:treatment-sec sec-type="Life history" id="SECID0EG4AE"><title>Life history.</title><p>The new species often lives at the bottom of bushes in a variety of angiosperms (Figs <xref ref-type="fig" rid="F2">2</xref>, <xref ref-type="fig" rid="F3">3A–D</xref>) in high-altitude coniferous forest. Nymphs were found to be clustering (Fig. <xref ref-type="fig" rid="F3">3B</xref>), without cannibalism. This peaceful situation is an exception for mantis. The mating (Fig. <xref ref-type="fig" rid="F3">3D</xref>) is also peaceful, and needs up to 4–8 hours. Female lays their oothecae on the fifth day after mating. Oothecae are fusiform, withered-leaf-like. Each ootheca contains 4–10 eggs (Fig. <xref ref-type="fig" rid="F1">1D</xref>). Color of ootheca varies from light to very dark brown. External wall of cotheca is thin, sparse.Oothecae did not hatch successfully in the laboratory probably due to significant elevation differences from the mantis’s natural habitat. In field, the mantis species prey on small-sized insects (e.g., <tp:taxon-name><tp:taxon-name-part taxon-name-part-type="order">Diptera</tp:taxon-name-part></tp:taxon-name>, <tp:taxon-name><tp:taxon-name-part taxon-name-part-type="order">Hemiptera</tp:taxon-name-part></tp:taxon-name> and <tp:taxon-name><tp:taxon-name-part taxon-name-part-type="order">Collembola</tp:taxon-name-part></tp:taxon-name>) (Fig. <xref ref-type="fig" rid="F3">3C</xref>), based on our observations.</p></tp:treatment-sec><tp:treatment-sec sec-type="distribution" id="SECID0ET5AE"><title>Distribution.</title><p>China (Tibet: Gyirong County).</p></tp:treatment-sec><tp:treatment-sec sec-type="etymology" id="SECID0EY5AE"><title>Etymology.</title><p>The new species was named after Bai Li, who is a poet in the Tang dynasty of China and one of the most famous poets in Chinese history.</p></tp:treatment-sec><tp:treatment-sec><!--Section generated to contain objects referenced in tp:taxon-treatment.--><fig id="F1" position="float" orientation="portrait"><object-id xmlns:xlink="http://www.w3.org/1999/xlink" content-type="doi" xlink:type="simple">10.3897/zookeys.922.47987.figure1</object-id><object-id xmlns:xlink="http://www.w3.org/1999/xlink" content-type="arpha" xlink:type="simple">91D44F75-0D7B-5E75-A73E-34363E7CBFAD</object-id><label>Figure 1.</label><caption><p><italic><tp:taxon-name><tp:taxon-name-part taxon-name-part-type="genus" reg="Didymocorypha">Didymocorypha</tp:taxon-name-part></tp:taxon-name></italic> spp. body in dorsal view and ootheca. <bold>A, C</bold> Male <bold>B</bold> female <bold>D</bold> oothecae. <bold>A</bold><italic><tp:taxon-name><tp:taxon-name-part taxon-name-part-type="genus" reg="Didymocorypha">D.</tp:taxon-name-part> <tp:taxon-name-part taxon-name-part-type="species" reg="lanceolata">lanceolata</tp:taxon-name-part></tp:taxon-name></italic> (Fabricius) <bold>B–D</bold><italic><tp:taxon-name><tp:taxon-name-part taxon-name-part-type="genus" reg="Didymocorypha">D.</tp:taxon-name-part> <tp:taxon-name-part taxon-name-part-type="species" reg="libaii">libaii</tp:taxon-name-part></tp:taxon-name></italic> sp. nov. (holotype and paratype).</p></caption><graphic xmlns:xlink="http://www.w3.org/1999/xlink" xlink:href="zookeys-922-051-g001.jpg" position="float" orientation="portrait" xlink:type="simple" id="oo_393736.jpg"><uri content-type="original_file" xlink:type="simple">https://binary.pensoft.net/fig/393736</uri></graphic></fig><fig id="F2" position="float" orientation="portrait"><object-id xmlns:xlink="http://www.w3.org/1999/xlink" content-type="doi" xlink:type="simple">10.3897/zookeys.922.47987.figure2</object-id><object-id xmlns:xlink="http://www.w3.org/1999/xlink" content-type="arpha" xlink:type="simple">AEA2CDD1-1E9F-5837-B244-F0DBB73873FF</object-id><label>Figure 2.</label><caption><p><italic><tp:taxon-name><tp:taxon-name-part taxon-name-part-type="genus" reg="Didymocorypha">Didymocorypha</tp:taxon-name-part> <tp:taxon-name-part taxon-name-part-type="species" reg="libaii">libaii</tp:taxon-name-part></tp:taxon-name></italic> sp. nov. adult female in its natural habitat.</p></caption><graphic xmlns:xlink="http://www.w3.org/1999/xlink" xlink:href="zookeys-922-051-g002.jpg" position="float" orientation="portrait" xlink:type="simple" id="oo_393737.jpg"><uri content-type="original_file" xlink:type="simple">https://binary.pensoft.net/fig/393737</uri></graphic></fig><fig id="F3" position="float" orientation="portrait"><object-id xmlns:xlink="http://www.w3.org/1999/xlink" content-type="doi" xlink:type="simple">10.3897/zookeys.922.47987.figure3</object-id><object-id xmlns:xlink="http://www.w3.org/1999/xlink" content-type="arpha" xlink:type="simple">D966FD94-1B30-53E1-A52D-FFAFF6DA8842</object-id><label>Figure 3.</label><caption><p>Adult and nymph of <italic><tp:taxon-name><tp:taxon-name-part taxon-name-part-type="genus" reg="Didymocorypha">Didymocorypha</tp:taxon-name-part> <tp:taxon-name-part taxon-name-part-type="species" reg="libaii">libaii</tp:taxon-name-part></tp:taxon-name></italic> sp. nov. in natural habitat. <bold>A</bold> Adult male <bold>B</bold> nymphs <bold>C</bold> feeding adult female <bold>D</bold> copulating adults <bold>E</bold> ecological habitat.</p></caption><graphic xmlns:xlink="http://www.w3.org/1999/xlink" xlink:href="zookeys-922-051-g003.jpg" position="float" orientation="portrait" xlink:type="simple" id="oo_393738.jpg"><uri content-type="original_file" xlink:type="simple">https://binary.pensoft.net/fig/393738</uri></graphic></fig><fig id="F4" position="float" orientation="portrait"><object-id xmlns:xlink="http://www.w3.org/1999/xlink" content-type="doi" xlink:type="simple">10.3897/zookeys.922.47987.figure4</object-id><object-id xmlns:xlink="http://www.w3.org/1999/xlink" content-type="arpha" xlink:type="simple">D2FC97DD-E9C1-5D47-BC2C-D8C08C02E478</object-id><label>Figure 4.</label><caption><p>Head of <italic><tp:taxon-name><tp:taxon-name-part taxon-name-part-type="genus" reg="Didymocorypha">Didymocorypha</tp:taxon-name-part></tp:taxon-name></italic> spp., anterior view. <bold>A</bold> Male, <italic><tp:taxon-name><tp:taxon-name-part taxon-name-part-type="genus" reg="Didymocorypha">D.</tp:taxon-name-part> <tp:taxon-name-part taxon-name-part-type="species" reg="lanceolata">lanceolata</tp:taxon-name-part></tp:taxon-name></italic> (Fabricius) <bold>B</bold> male, <italic><tp:taxon-name><tp:taxon-name-part taxon-name-part-type="genus" reg="Didymocorypha">D.</tp:taxon-name-part> <tp:taxon-name-part taxon-name-part-type="species" reg="libaii">libaii</tp:taxon-name-part></tp:taxon-name></italic> sp. nov. (holotype) <bold>C</bold> female, <italic><tp:taxon-name><tp:taxon-name-part taxon-name-part-type="genus" reg="Didymocorypha">D.</tp:taxon-name-part> <tp:taxon-name-part taxon-name-part-type="species" reg="libaii">libaii</tp:taxon-name-part></tp:taxon-name></italic> sp. nov. (paratype). Red arrows point to ocelli.</p></caption><graphic xmlns:xlink="http://www.w3.org/1999/xlink" xlink:href="zookeys-922-051-g004.jpg" position="float" orientation="portrait" xlink:type="simple" id="oo_393739.jpg"><uri content-type="original_file" xlink:type="simple">https://binary.pensoft.net/fig/393739</uri></graphic></fig><fig id="F5" position="float" orientation="portrait"><object-id xmlns:xlink="http://www.w3.org/1999/xlink" content-type="doi" xlink:type="simple">10.3897/zookeys.922.47987.figure5</object-id><object-id xmlns:xlink="http://www.w3.org/1999/xlink" content-type="arpha" xlink:type="simple">18B98A7C-2A2B-5F9F-A647-9CEA4CD6ADE9</object-id><label>Figure 5.</label><caption><p>Fore femur (<bold>A, B</bold>) and cerci (<bold>C–E</bold>) of <italic><tp:taxon-name><tp:taxon-name-part taxon-name-part-type="genus" reg="Didymocorypha">Didymocorypha</tp:taxon-name-part></tp:taxon-name></italic> spp. <bold>A, B, D, E</bold><italic><tp:taxon-name><tp:taxon-name-part taxon-name-part-type="genus" reg="Didymocorypha">D.</tp:taxon-name-part> <tp:taxon-name-part taxon-name-part-type="species" reg="libaii">libaii</tp:taxon-name-part></tp:taxon-name></italic> sp. nov. <bold>C</bold><italic><tp:taxon-name><tp:taxon-name-part taxon-name-part-type="genus" reg="Didymocorypha">D.</tp:taxon-name-part> <tp:taxon-name-part taxon-name-part-type="species" reg="lanceolata">lanceolata</tp:taxon-name-part></tp:taxon-name></italic> (Fabricius). <bold>A</bold> Ventral view <bold>B</bold> dorsal view <bold>A, B, C, E</bold> male <bold>D</bold> female. Abbreviations: <bold>fb</bold> = femoral brush; <bold>ds</bold> = discoidal spines; <bold>gs</bold> = genicular spur; <bold>pvfs</bold> = posteroventral femoral spines.</p></caption><graphic xmlns:xlink="http://www.w3.org/1999/xlink" xlink:href="zookeys-922-051-g005.jpg" position="float" orientation="portrait" xlink:type="simple" id="oo_393740.jpg"><uri content-type="original_file" xlink:type="simple">https://binary.pensoft.net/fig/393740</uri></graphic></fig><fig id="F6" position="float" orientation="portrait"><object-id xmlns:xlink="http://www.w3.org/1999/xlink" content-type="doi" xlink:type="simple">10.3897/zookeys.922.47987.figure6</object-id><object-id xmlns:xlink="http://www.w3.org/1999/xlink" content-type="arpha" xlink:type="simple">0E02A5A3-E3A3-5E54-9F41-5DED49AC2CF6</object-id><label>Figure 6.</label><caption><p>Male genitalia of <italic><tp:taxon-name><tp:taxon-name-part taxon-name-part-type="genus" reg="Didymocorypha">Didymocorypha</tp:taxon-name-part></tp:taxon-name></italic> spp., Disarticulated genital complex, ventral view. <bold>A</bold><italic><tp:taxon-name><tp:taxon-name-part taxon-name-part-type="genus" reg="Didymocorypha">D.</tp:taxon-name-part> <tp:taxon-name-part taxon-name-part-type="species" reg="lanceolata">lanceolata</tp:taxon-name-part></tp:taxon-name></italic> (Fabricius) <bold>B, C</bold><italic><tp:taxon-name><tp:taxon-name-part taxon-name-part-type="genus" reg="Didymocorypha">D.</tp:taxon-name-part> <tp:taxon-name-part taxon-name-part-type="species" reg="libaii">libaii</tp:taxon-name-part></tp:taxon-name></italic> sp. nov. Abbreviations: <bold>L4A</bold> = sclerite extending over the ventral wall of left phallomere; <bold>L4B</bold> = sclerite extending over the dorsal wall of left phallomere; <bold>R3</bold> = anteriorly extending sclerite of right phallomere; <bold>afa</bold> = phalloid apophysis; <bold>fda</bold> = main posterior lobe of right phallomere; <bold>pia</bold> = process posterolateral to pva of right phallomere; <bold>pva</bold> = process anteromesal to pia of right phallomere; <bold>paa</bold> = posterior process of left phallomere; <bold>sdp</bold> = secondary distal process.</p></caption><graphic xmlns:xlink="http://www.w3.org/1999/xlink" xlink:href="zookeys-922-051-g006.jpg" position="float" orientation="portrait" xlink:type="simple" id="oo_393741.jpg"><uri content-type="original_file" xlink:type="simple">https://binary.pensoft.net/fig/393741</uri></graphic></fig></tp:treatment-sec></tp:taxon-treatment>
